# Supplementary material for: Short-Term Outcomes of Intravitreal Faricimab Injection for Diabetic Macular Edema
Source: Medicina (Kaunas). 2023 Mar 27;59(4):665. doi: 10.3390/medicina59040665 (PMC10142035; doi:10.3390/medicina59040665)
Supplement: Supplementary file 1 [file medicina-59-00665-s001.zip]

Archive with 1 entries (1 files):
- medicina-2274975-supplementary.pdf
